# Supplementary material for: A Hypomethylated population of Brassica rapa for forward and reverse Epi-genetics
Source: BMC Plant Biol. 2012 Oct 20;12:193. doi: 10.1186/1471-2229-12-193 (PMC3507869; doi:10.1186/1471-2229-12-193)
Supplement: Additional file 3 — Table S3. Genes identified as upregulated in Brassica rapa line E3 line BraRoAZ_12445e3 compared with the R-o-18 control line. Leaf RNA was hybridised against the GeneChip Brassica Exon 1.0 ST Array [3940]. Results were analysed using GeneSpring v.11.5, with GO analysis essentially following that described by Love et al. [40]. [file 1471-2229-12-193-S3.xls]

## Sheet: Aza up regulated 2fold change 0
Supplementary Table T3	Genes identified as upregulated in Brassica rapa line E3 line BraRoAZ_12445e3 compared with the R-o-18 control line. Leaf RNA was hybridised against the GeneChip Brassica Exon 1.0 ST Array [3940]. Results were analysed using GeneSpring v.11.5, with GO analysis essentially following that described by Love et al. [40]
AGI	Probe Set ID	Fold change([WT] vs [Treated])	Log Fold change([WT] vs [Treated])	Absolute Fold change([WT] vs [Treated])	Regulation([WT] vs [Treated])	[Treated](normalized)	[WT](normalized)	AGI description	GO_Avadis_	Rres unigene
AT1G18540	rres032082.v1_x_st	-2.10256	-1.07215	2.10256	down	1.07215	0	60S ribosomal protein L6, putative similar to 60S ribosomal protein L6 GI:7208784 from [Cicer arietinum];supported by full-length cDNA: Ceres:573.	GO:0005622|GO:0003735|GO:0016020|GO:0005886|GO:0022626|GO:0005783|GO:0030529|GO:0005840|GO:0022625|GO:0006412|GO:0009507	rres032082.v1
AT3G17450	rres130271.v1_x_st	-2.30872	-1.20709	2.30872	down	1.09555	-0.111544	unknown protein	GO:0046983|GO:0003676|GO:0003677	rres130271.v1
AT2G28000	rres033006.v1_x_st	-2.3232	-1.21611	2.3232	down	1.12101	-0.0951014	putative rubisco subunit binding-protein alpha subunit ;supported by full-length cDNA: Ceres:25773.	GO:0005515|GO:0009536|GO:0042026|GO:0005737|GO:0000166|GO:0006457|GO:0051082|GO:0005524|GO:0044267|GO:0009507	rres033006.v1
	rres012635.v1_st	-2.66439	-1.41381	2.66439	down	0.943552	-0.470255			rres012635.v1
	rres070046.v1_st	-2.1366	-1.09532	2.1366	down	0.466299	-0.629017			rres070046.v1
	rres116108.v1_s_st	-2.02165	-1.01553	2.02165	down	0.537477	-0.478056		GO:0015074|GO:0003676|GO:0003677	rres116108.v1
AT3G20390	rres035024.v1_x_st	-2.51038	-1.3279	2.51038	down	0.550341	-0.777563	translational inhibitor protein, putative similar to GB:NP_005827 from [Homo sapiens], contains Pfam profile: PF01042 Domain of unknown function;supported by full-length cDNA: Ceres:20767.	GO:0005739|GO:0005737|GO:0004518|GO:0004519|GO:0016787|GO:0005634|GO:0006449	rres035024.v1
AT5G07470	rres141939.v1_x_st	-2.36991	-1.24483	2.36991	down	0.238173	-1.00666	peptide methionine sulfoxide reductase (msr) ; supported by full-length cDNA: Ceres: 31014.	GO:0005737|GO:0008113|GO:0016671|GO:0016491|GO:0009416|GO:0019538|GO:0006464|GO:0005829|GO:0055114	rres141939.v1
AT5G46730	rres141942.v1_st	-2.37508	-1.24797	2.37508	down	0.633939	-0.614035	unknown protein		rres141942.v1
AT2G07505	rres118148.v1_s_st	-2.58814	-1.37192	2.58814	down	1.37192	0	hypothetical protein predicted by genscan and genefinder	GO:0008270	rres118148.v1
AT1G65060	rres073216.v1_st	-2.00085	-1.00061	2.00085	down	0.659282	-0.341331	4-coumarate:CoA ligase 3 identical to 4-coumarate:CoA ligase 3 GI:5702190 from [Arabidopsis thaliana]; supported by cDNA: gi_5702191_gb_AF106088.1_AF106088	GO:0000166|GO:0016207|GO:0016874|GO:0050832|GO:0008152|GO:0009698|GO:0009611|GO:0003824|GO:0005524	rres073216.v1
AT4G37445	rres127766.v1_st	-2.00251	-1.00181	2.00251	down	0	-1.00181	Expressed protein ; supported by full-length cDNA: Ceres: 17990.		rres127766.v1
AT3G06410	rres035992.v1_x_st	-2.33908	-1.22594	2.33908	down	0.956482	-0.269458	hypothetical protein similar to zinc finger proteins: GB:AAD33769, GB:AAD45720, GB:AAD27875 [Arabidopsis thaliana]	GO:0005634|GO:0008270|GO:0003676|GO:0003677|GO:0046872	rres035992.v1
AT5G07460	rres129358.v1_s_st	-3.7539	-1.90839	3.7539	down	0.948757	-0.959633	peptide methionine sulfoxide reductase-like protein peptide methionine sulfoxide reductase (msr) - Arabidopsis thalina, EMBL:AJ133753	GO:0005737|GO:0008113|GO:0033744|GO:0016671|GO:0016491|GO:0034599|GO:0006979|GO:0006464|GO:0019538|GO:0055114|GO:0005829	rres129358.v1
AT1G28560	rres130325.v1_x_st	-2.63999	-1.40053	2.63999	down	0.821606	-0.578927	hypothetical protein	GO:0005515|GO:0009301|GO:0006366|GO:0009887|GO:0005634|GO:0003677|GO:0006383|GO:0045449|GO:0006350	rres130325.v1
AT2G28000	rres036615.v1_st	-2.03166	-1.02266	2.03166	down	0.930204	-0.0924559	putative rubisco subunit binding-protein alpha subunit ;supported by full-length cDNA: Ceres:25773.	GO:0005515|GO:0009536|GO:0042026|GO:0005737|GO:0000166|GO:0006457|GO:0051082|GO:0005524|GO:0044267|GO:0009507	rres036615.v1
AT3G56290	rres036657.v1_x_st	-2.01731	-1.01243	2.01731	down	0.83759	-0.174841	putative protein		rres036657.v1
AT1G07940,AT1G07920,AT1G07930,AT5G60390	rres010811.v1_s_st	-2.01329	-1.00956	2.01329	down	0	-1.00956		GO:0005773|GO:0005886|GO:0003924|GO:0005730|GO:0005634|GO:0003746|GO:0005525|GO:0006412|GO:0006414|GO:0005739|GO:0005737|GO:0016020|GO:0000166|GO:0046686|GO:0009507	rres010811.v1
AT3G18210	rres121642.v1_x_st	-2.43356	-1.28307	2.43356	down	0.0596335	-1.22343	unknown protein ; supported by cDNA: gi_14423467_gb_AF386971.1_AF386971	GO:0031418|GO:0005506|GO:0016491|GO:0016705|GO:0016702|GO:0046872|GO:0055114	rres121642.v1
AT4G38400	rres077483.v1_st	-2.28022	-1.18917	2.28022	down	0.111944	-1.07723	putative pollen allergen pollen allergen - Pinus radiata, PID:g2935527; supported by cDNA: gi_14190354_gb_AF378855.1_AF378855	GO:0019953|GO:0005576	rres077483.v1
AT4G35090	rres122533.v1_x_st	-2.48196	-1.31148	2.48196	down	0.767092	-0.544386	catalase ; supported by cDNA: gi_15451165_gb_AY054663.1_	GO:0005515|GO:0008219|GO:0004096|GO:0009409|GO:0009648|GO:0009970|GO:0046872|GO:0005739|GO:0010319|GO:0004601|GO:0009416|GO:0042744|GO:0016036|GO:0006979|GO:0005777|GO:0006995|GO:0009514|GO:0005506|GO:0022626|GO:0016491|GO:0045454|GO:0009507|GO:0055114|GO:0020037|GO:0050897	rres122533.v1
AT3G23390,AT4G14320	rres106825.v1_x_st	-2.03948	-1.0282	2.03948	down	0.217973	-0.810226	60S ribosomal protein L36a/L44 (RPL36aA)	GO:0005622|GO:0003735|GO:0030529|GO:0005840|GO:0022625|GO:0006412	rres106825.v1
AT3G27050	rres037814.v1_s_st	-2.4628	-1.3003	2.4628	down	0.760536	-0.539766	hypothetical protein predicted by genscan+; supported by cDNA: gi_13937132_gb_AF372920.1_AF372920		rres037814.v1
	rres032067.v1_s_st	-2.23979	-1.16337	2.23979	down	1.16337	0			rres032067.v1
AT2G39730	rres009952.v1_s_st	-2.21766	-1.14904	2.21766	down	0.545236	-0.603804	hypothetical protein ;supported by full-length cDNA: Ceres:7114.	GO:0005515|GO:0010287|GO:0009409|GO:0005618|GO:0009941|GO:0005634|GO:0005524|GO:0009535|GO:0009536|GO:0046863|GO:0010319|GO:0000166|GO:0043531|GO:0016020|GO:0009570|GO:0009579|GO:0009416|GO:0030234|GO:0048046|GO:0042742|GO:0009507	rres009952.v1
AT5G24030	rres039725.v1_x_st	-2.06161	-1.04377	2.06161	down	0.873036	-0.170733	putative protein contains similarity to unknown protein (pir||T02898)	GO:0005886|GO:0006873|GO:0016021|GO:0055085	rres039725.v1
AT5G44720	rres089884.v1_st	-2.80504	-1.48802	2.80504	down	0.625395	-0.862627	putative protein contains similarity to unknown;supported by full-length cDNA: Ceres:4029.	GO:0005739|GO:0016020|GO:0030170|GO:0016491|GO:0005741|GO:0003824|GO:0030151|GO:0055114	rres089884.v1
AT3G43600	rres090037.v1_st	-2.47901	-1.30977	2.47901	down	0.847054	-0.462713	aldehyde oxidase ; supported by cDNA: gi_3172024_dbj_AB005805.1_AB005805	GO:0004031|GO:0005506|GO:0051536|GO:0051537|GO:0050660|GO:0016491|GO:0009055|GO:0003824|GO:0046872|GO:0055114	rres090037.v1
AT4G25630	rres114881.v1_x_st	-2.03332	-1.02384	2.03332	down	0.596549	-0.42729	fibrillarin 2 (AtFib2) identical to fibrillarin 2 GI:9965655 from [Arabidopsis thaliana];supported by full-length cDNA: Ceres:11319.	GO:0005515|GO:0001510|GO:0003723|GO:0006364|GO:0030529|GO:0008168|GO:0005730|GO:0005634|GO:0008033|GO:0016740	rres114881.v1
AT3G23400	rres091541.v1_st	-2.00415	-1.00299	2.00415	down	0.580766	-0.422225	unknown protein ;supported by full-length cDNA: Ceres:29542.	GO:0009535|GO:0010287|GO:0031977|GO:0009536|GO:0016020|GO:0005886|GO:0009579|GO:0005634|GO:0009507	rres091541.v1
AT2G37180.1	rres092135.v1_s_st	-2.34065	-1.22691	2.34065	down	0.411879	-0.815032	RD28 (RESPONSIVE TO DESICCATION 28); water channel	GO:0005886	rres092135.v1
AT1G50380	rres115943.v1_s_st	-3.13487	-1.64841	3.13487	down	1.45428	-0.194123	hypothetical protein identical to hypothetical protein GB:AAD50051 GI:5734786 from [Arabidopsis thaliana]; supported by cDNA: gi_15081691_gb_AY048238.1_	GO:0004175|GO:0004252|GO:0016787|GO:0006508|GO:0008236|GO:0008233	rres115943.v1
AT4G27830,AT3G62750///AT3G62750	rres141187.v1_st	-3.18495	-1.67127	3.18495	down	0.456924	-1.21435	beta-glucosidase-like protein several beta-glucosidases	GO:0005773|GO:0016787|GO:0043169|GO:0005975|GO:0016798|GO:0008152|GO:0003824|GO:0008422|GO:0004553	rres141187.v1
AT2G45300	rres094222.v1_st	-2.22313	-1.1526	2.22313	down	0.133975	-1.01862	5-enolpyruvylshikimate-3-phosphate (EPSP) synthase, putative similar to 5-enolpyruvylshikimate-3-phosphate (EPSP) synthase GI:2583124 from (Arabidopsis thaliana);supported by full-length cDNA: Ceres:270032.	GO:0009536|GO:0005737|GO:0003866|GO:0016765|GO:0008652|GO:0009073|GO:0003824|GO:0016740|GO:0009507	rres094222.v1
AT4G16720	rres009859.v1_s_st	-2.77035	-1.47007	2.77035	down	1.20503	-0.265039	ribosomal protein ;supported by full-length cDNA: Ceres:23771.	GO:0005622|GO:0003735|GO:0005886|GO:0022626|GO:0030529|GO:0005840|GO:0022625|GO:0006412	rres009859.v1
	rres107436.v1_st	-2.61596	-1.38734	2.61596	down	0.48028	-0.907059			rres107436.v1
AT4G15630	rres119889.v1_st	-2.31308	-1.20982	2.31308	down	0.655793	-0.554022	hypothetical protein ; supported by full-length cDNA: Ceres: 933.	GO:0005515|GO:0016020|GO:0005886|GO:0043424|GO:0016021	rres119889.v1
AT2G32540,AT2G32530	rres107483.v1_st	-2.24602	-1.16737	2.24602	down	0.725012	-0.442358	ATCSLB03; cellulose synthase/ transferase/ transferase, transferring glycosyl groups	GO:0005794|GO:0016020|GO:0000139|GO:0007047|GO:0016757|GO:0016021|GO:0016760|GO:0016740|GO:0030244	rres107483.v1
AT3G62860	rres131394.v1_x_st	-2.28338	-1.19117	2.28338	down	0.767671	-0.423502	putative protein lysophospholipase homolog - Oryza sativa, PIR:T02661	GO:0005886|GO:0022626|GO:0042254|GO:0030529|GO:0005730|GO:0005840|GO:0022625|GO:0009507	rres131394.v1
	rres010578.v1_x_st	-2.60305	-1.3802	2.60305	down	0.0770707	-1.30313	unknown protein		rres010578.v1
AT2G24700	rres043794.v1_st	-2.39948	-1.26272	2.39948	down	0.220672	-1.04205		GO:0006355|GO:0005634|GO:0003677|GO:0045449|GO:0006350	rres043794.v1
AT3G52920	rres010709.v1_s_st	-3.10788	-1.63593	3.10788	down	1.556	-0.0799284	putative protein various predicted proteins, Arabidopsis thaliana;supported by full-length cDNA: Ceres:4829.	GO:0005886	rres010709.v1
AT5G64080	rres122542.v1_x_st	-2.11694	-1.08198	2.11694	down	0.542572	-0.539411	putative protein contains similarity to nonspecific lipid-transfer protein;supported by full-length cDNA: Ceres:98459.	GO:0016020|GO:0005886|GO:0006869|GO:0006810|GO:0008233|GO:0031225|GO:0046658|GO:0008289	rres122542.v1
	rres135256.v1_x_st	-2.05354	-1.03811	2.05354	down	0.49811	-0.540003			rres135256.v1
	rres023797.v1_x_st	-2.17333	-1.1199	2.17333	down	1.10628	-0.0136261			rres023797.v1
AT4G17530	rres045712.v1_x_st	-6.30424	-2.65632	6.30424	down	1.16285	-1.49347	ras-related small GTP-binding protein RAB1c ; supported by cDNA: gi_15529160_gb_AY052204.1_	GO:0016020|GO:0000166|GO:0005886|GO:0007264|GO:0006810|GO:0005525|GO:0015031	rres045712.v1
AT1G35340.1///AT1G35340.3///AT1G35340.2	rres103486.v1_x_st	-2.4907	-1.31655	2.4907	down	0.837674	-0.478877	ATP-dependent protease La (LON) domain-containing protein	GO:0009507	rres103486.v1
AT3G02470	rres107764.v1_x_st	-2.20607	-1.14148	2.20607	down	0.436437	-0.705042	S-adenosylmethionine decarboxylase identical to GB:Q96286 from [Arabidopsis thaliana]; supported by cDNA: gi_14596072_gb_AY042824.1_	GO:0008295|GO:0004014|GO:0006596|GO:0006597|GO:0016831|GO:0016829	rres107764.v1
AT5G13490	rres046353.v1_x_st	-2.31379	-1.21026	2.31379	down	0.632036	-0.578222	adenosine nucleotide translocator ; supported by cDNA: gi_15292846_gb_AY050857.1_	GO:0005515|GO:0005215|GO:0005886|GO:0005507|GO:0005743|GO:0009941|GO:0005740|GO:0055085|GO:0005739|GO:0016020|GO:0005488|GO:0006810|GO:0016021|GO:0015865|GO:0005471|GO:0009507	rres046353.v1
AT5G01600	rres046512.v1_x_st	-3.53065	-1.81994	3.53065	down	0.184967	-1.63497	ferritin 1 precursor ;supported by full-length cDNA: Ceres:1100.	GO:0006879|GO:0004322|GO:0009536|GO:0005488|GO:0046914|GO:0016491|GO:0006826|GO:0046872|GO:0008199|GO:0055114|GO:0009507	rres046512.v1
AT1G65200	rres126802.v1_s_st	-2.72299	-1.44519	2.72299	down	0.660687	-0.784504	ubiquitin carboxyl-terminal hydrolase-related	GO:0005622|GO:0006511|GO:0008270|GO:0004221	rres126802.v1
AT5G50250	rres127186.v1_s_st	-2.78793	-1.47919	2.78793	down	1.12834	-0.35085	RNA-binding protein-like ; supported by cDNA: gi_14532487_gb_AY039868.1_	GO:0006397|GO:0006396|GO:0003723|GO:0009941|GO:0003676|GO:0009535|GO:0008266|GO:0009536|GO:0000166|GO:0009570|GO:0030529|GO:0045087|GO:0009451|GO:0009579|GO:0009507	rres127186.v1
AT3G05840	rres110869.v1_s_st	-2.17665	-1.12211	2.17665	down	0.146871	-0.975237	shaggy related protein kinase, ASK-GAMMA identical to GB:P43289;supported by full-length cDNA: Ceres:17739.	GO:0004672|GO:0000166|GO:0016301|GO:0004674|GO:0006468|GO:0005524|GO:0009933|GO:0016740|GO:0005829	rres110869.v1
AT1G69523	rres130391.v1_x_st	-4.22991	-2.08063	4.22991	down	1.00814	-1.07249	Expressed protein ; supported by cDNA: gi_15450408_gb_AY052305.1_	GO:0005811|GO:0016020|GO:0005783|GO:0008152|GO:0008168|GO:0016740	rres130391.v1
	rres068318.v1_s_st	-2.43753	-1.28542	2.43753	down	1.10442	-0.181002			rres068318.v1
	rres115936.v1_s_st	-2.71929	-1.44323	2.71929	down	0.326522	-1.11671			rres115936.v1
	rres070329.v1_st	-2.48826	-1.31514	2.48826	down	0.72761	-0.587526			rres070329.v1
AT3G43610	rres139339.v1_x_st	-2.37267	-1.24651	2.37267	down	0.416681	-0.829833	putative protein gamma-tubulin interacting protein - Xenopus laevis, EMBL:AF052663	GO:0000922|GO:0005815|GO:0000226	rres139339.v1
AT4G24800	rres049702.v1_st	-2.62143	-1.39035	2.62143	down	0.351656	-1.0387	putative protein apoptosis gene MA3, Suberites domuncula, Y15421; supported by cDNA: gi_17063162_gb_AY062102.1_	GO:0005515|GO:0005737|GO:0005488|GO:0003723|GO:0007569|GO:0016481|GO:0005634|GO:0043508|GO:0005829	rres049702.v1
AT3G58610.1///AT3G58610.2	rres072984.v1_x_st	-2.021	-1.01507	2.021	down	1.01507	0	ketol-acid reductoisomerase	GO:0009570|GO:0005618|GO:0009941|GO:0048046|GO:0046686|GO:0009507	rres072984.v1
AT4G15560	rres128720.v1_x_st	-2.78583	-1.47811	2.78583	down	0.929851	-0.548256	DEF (CLA1) protein ; supported by cDNA: gi_14334451_gb_AY034917.1_	GO:0009228|GO:0009536|GO:0008661|GO:0019288|GO:0008152|GO:0016624|GO:0008299|GO:0003824|GO:0015995|GO:0016114|GO:0016740|GO:0009507	rres128720.v1
	rres020149.v1_s_st	-2.52531	-1.33646	2.52531	down	0.751713	-0.584747			rres020149.v1
AT3G26840	rres075637.v1_x_st	-2.07064	-1.05008	2.07064	down	1.03265	-0.0174291	unknown protein ; supported by cDNA: gi_13430465_gb_AF360145.1_AF360145	GO:0010287|GO:0009536|GO:0016747|GO:0008152|GO:0016740|GO:0008415|GO:0009507	rres075637.v1
AT1G79560	rres076020.v1_st	-2.03434	-1.02456	2.03434	down	0.579366	-0.445192	FtsH protease, putative contains similarity to chloroplast FtsH protease GI:5804782 from [Nicotiana tabacum]	GO:0017111|GO:0005524|GO:0046872|GO:0005739|GO:0009535|GO:0009536|GO:0016020|GO:0016787|GO:0000166|GO:0006508|GO:0009579|GO:0008233|GO:0016021|GO:0004222|GO:0008237|GO:0009507	rres076020.v1
AT1G31190	rres121282.v1_x_st	-2.33631	-1.22423	2.33631	down	0.896484	-0.327746	unknown protein contains similarity to gi|1653332 extragenic suppressor (SuhB) from Synechocystis sp. gb|D90912 and is a member of the Inositol monophophatase family PF|00459. EST gb|AA597395 comes from this gene;supported by full-length cDNA: Ceres:1237.	GO:0009536|GO:0016787|GO:0009570|GO:0004437|GO:0008934|GO:0046872|GO:0009507	rres121282.v1
AT5G18880	rres133045.v1_s_st	-3.46796	-1.79409	3.46796	down	0	-1.79409	SAE1-S9-protein - like SAE1-S9-protein, Brassica rapa, EMBL:AB012866		rres133045.v1
AT5G38210	rres134649.v1_x_st	-2.23046	-1.15734	2.23046	down	0.691178	-0.466164	protein kinase - like protein wall-associated kinase 4 (wak4), Arabidopsis thaliana, EMBL:ATH9695	GO:0004672|GO:0000166|GO:0005886|GO:0004674|GO:0016301|GO:0006468|GO:0005524|GO:0016740	rres134649.v1
AT4G12130	rres123918.v1_st	-2.37161	-1.24586	2.37161	down	0.0535159	-1.19235	putative protein hypothetical protein SPAC21E11.07 - fission yeast, PIR2:S62592	GO:0005739|GO:0005737|GO:0008168|GO:0006546|GO:0004047|GO:0016740	rres123918.v1
AT1G07940,AT1G07920,AT1G07930,AT5G60390	rres053817.v1_x_st	-2.03517	-1.02515	2.03517	down	0.912727	-0.11242	elongation factor 1-alpha / EF-1-alpha	GO:0005773|GO:0005886|GO:0003924|GO:0005730|GO:0005634|GO:0003746|GO:0005525|GO:0006412|GO:0006414|GO:0005739|GO:0005737|GO:0016020|GO:0000166|GO:0046686|GO:0009507	rres053817.v1
AT2G39800	rres054063.v1_x_st	-2.93804	-1.55486	2.93804	down	1.22996	-0.324893	delta-1-pyrroline-5-carboxylate synthetase	GO:0009651|GO:0008652|GO:0004349|GO:0042538|GO:0003824|GO:0005524|GO:0004350|GO:0005737|GO:0016020|GO:0000166|GO:0016301|GO:0048364|GO:0008152|GO:0016491|GO:0009414|GO:0006561|GO:0006979|GO:0016740|GO:0009507|GO:0055114	rres054063.v1
AT4G25230	rres126624.v1_x_st	-3.22425	-1.68897	3.22425	down	1.42841	-0.260555	putative protein	GO:0005515|GO:0004842|GO:0016020|GO:0034052|GO:0005886|GO:0016874|GO:0006952|GO:0008270|GO:0016021|GO:0046872|GO:0009626	rres126624.v1
AT1G24050	rres054533.v1_st	-2.53521	-1.3421	2.53521	down	0.373715	-0.968389	unknown protein		rres054533.v1
	rres128199.v1_s_st	-4.38706	-2.13325	4.38706	down	0.776189	-1.35706			rres128199.v1
AT5G55400	rres131360.v1_x_st	-2.94461	-1.55807	2.94461	down	1.53412	-0.0239565	fimbrin	GO:0005773|GO:0005737|GO:0003779|GO:0005856	rres131360.v1
AT1G19920	rres132172.v1_x_st	-2.41946	-1.27468	2.41946	down	0.785658	-0.489027	sulfate adenylyltransferase identical to sulfate adenylyltransferase GI:487404 from [Arabidopsis thaliana];supported by full-length cDNA: Ceres:21320.	GO:0005515|GO:0004020|GO:0001501|GO:0000166|GO:0016301|GO:0000103|GO:0016779|GO:0004781|GO:0003824|GO:0005524|GO:0016740|GO:0016772	rres132172.v1
AT5G45710	rres087807.v1_st	-2.88562	-1.52888	2.88562	down	0.0880125	-1.44087	heat shock transcription factor	GO:0006355|GO:0003700|GO:0009408|GO:0006950|GO:0005634|GO:0048527|GO:0003677|GO:0006350|GO:0043565|GO:0048530|GO:0009958|GO:0048364|GO:0009733|GO:0045449	rres087807.v1
AT3G05910	rres132326.v1_x_st	-2.00711	-1.00512	2.00711	down	0.68161	-0.323509	putative pectinacetylesterase similar to GB:CAA67728 from [Vigna radiata]; supported by cDNA: gi_15292826_gb_AY050847.1_	GO:0016787|GO:0005576	rres132326.v1
AT1G30580	rres112542.v1_s_st	-3.13982	-1.65068	3.13982	down	0.00414479	-1.64654	putative GTP-binding protein Similar to WO8E3.3 gi|3880615 putative GTP-binding protein from C. elegans cosmid gb|Z92773. EST gb|AA597331 comes from this gene;supported by full-length cDNA: Ceres:18981.	GO:0005515|GO:0005622|GO:0005737|GO:0016787|GO:0000166|GO:0006200|GO:0005525|GO:0005524	rres112542.v1
AT5G54160	rres088743.v1_st	-2.01122	-1.00807	2.01122	down	1.00807	0	O-methyltransferase ;supported by full-length cDNA: Ceres:33790.	GO:0005515|GO:0030755|GO:0005886|GO:0008168|GO:0005634|GO:0051555|GO:0047763|GO:0008171|GO:0009809|GO:0005737|GO:0046983|GO:0033799|GO:0016740	rres088743.v1
AT5G06150	rres034156.v1_x_st	-2.28804	-1.19411	2.28804	down	1.19411	0	cyclin, putative similar to GB:AAB02028 from [Arabidopsis thaliana]	GO:0005737|GO:0007049|GO:0007067|GO:0005634|GO:0010332|GO:0051301	rres034156.v1
AT3G03272	rres136241.v1_st	-3.08347	-1.62455	3.08347	down	0.0979427	-1.52661			rres136241.v1
AT3G05840	rres114924.v1_x_st	-5.24729	-2.39157	5.24729	down	0.158355	-2.23322	shaggy related protein kinase, ASK-GAMMA identical to GB:P43289;supported by full-length cDNA: Ceres:17739.	GO:0004672|GO:0000166|GO:0016301|GO:0004674|GO:0006468|GO:0005524|GO:0009933|GO:0016740|GO:0005829	rres114924.v1
AT1G62510	rres091289.v1_st	-2.09158	-1.06459	2.09158	down	0.642833	-0.421762	similar to 14KD proline-rich protein DC2.15 precursor (sp|P14009); similar to ESTs emb|Z17709 and emb|Z47685 similar to hybrid proline-rich protein GB:CAA59472 GI:4454097 from [Catharanthus roseus]	GO:0016020|GO:0006869|GO:0016021	rres091289.v1
AT1G16440	rres091991.v1_st	-2.02458	-1.01762	2.02458	down	0	-1.01762	putative protein kinase similar to gb|J04556 G11A protein from Oryza sativa and contains a PF|00069 Eukaryotic protein kinase domain	GO:0004672|GO:0000166|GO:0005886|GO:0004674|GO:0016301|GO:0006468|GO:0005524|GO:0016740	rres091991.v1
AT4G17040	rres050314.v1_x_st	-2.33821	-1.22541	2.33821	down	0.332505	-0.892901	ATP-dependent Clp protease proteolytic subunit (ClpR4), putative similar to ATP-dependent Clp protease proteolytic subunit GI:7264063 from [Synechococcus sp.PCC 7942];supported by full-length cDNA: Ceres:36017.	GO:0009536|GO:0004252|GO:0009532|GO:0009570|GO:0006508|GO:0009941|GO:0009507	rres050314.v1
AT1G16610"///"AT1G16480,AT1G16610	rres139457.v1_s_st	-2.12751	-1.08916	2.12751	down	0.233388	-0.855777	arginine/serine-rich protein, putative similar to arginine/serine-rich protein GI:6601502 from [Arabidopsis thaliana]; supported by cDNA: gi_15027956_gb_AY045835.1_	GO:0006397|GO:0008380|GO:0005737|GO:0000166|GO:0016607|GO:0005488|GO:0003723|GO:0005634|GO:0003676	rres139457.v1
AT3G50960	rres139711.v1_x_st	-2.06401	-1.04545	2.06401	down	0.341631	-0.703821	putative protein ATP binding protein - Homo sapiens, PID:d1022739	GO:0005515|GO:0007000|GO:0000910|GO:0005737|GO:0000280|GO:0051211|GO:0048487|GO:0005634|GO:0045454|GO:0043622	rres139711.v1
AT4G37870	rres058057.v1_x_st	-2.1826	-1.12605	2.1826	down	0.960637	-0.16541	phosphoenolpyruvate carboxykinase (ATP) -like protein ; supported by cDNA: gi_13937136_gb_AF372922.1_AF372922	GO:0005515|GO:0006094|GO:0005730|GO:0009817|GO:0005634|GO:0005524|GO:0016829|GO:0005829|GO:0005737|GO:0016020|GO:0004611|GO:0000166|GO:0004612|GO:0016301|GO:0016831|GO:0017076|GO:0016036|GO:0046686	rres058057.v1
AT3G12685	rres058452.v1_x_st	-2.02034	-1.0146	2.02034	down	0.854168	-0.160433	Expressed protein ; supported by cDNA: gi_15810238_gb_AY056158.1_	GO:0016020|GO:0005886|GO:0016021	rres058452.v1
AT1G75280	rres109084.v1_x_st	-3.01249	-1.59096	3.01249	down	0.44484	-1.14612	NADPH oxidoreductase, putative similar to GI:1708420 from [Arabidopsis thaliana] (J. Biol. Chem. 270 (44), 26224-26231 (1995));supported by full-length cDNA: Ceres:11944.	GO:0005737|GO:0005886|GO:0005488|GO:0008152|GO:0016491|GO:0003824|GO:0006979|GO:0046686|GO:0055114	rres109084.v1
AT5G54180	rres097022.v1_st	-2.99166	-1.58095	2.99166	down	0.785421	-0.795526	putative protein similar to unknown protein (pir||T05643);supported by full-length cDNA: Ceres:42970.	GO:0009508|GO:0009295|GO:0009507	rres097022.v1
AT5G13930	rres130187.v1_st	-2.45343	-1.2948	2.45343	down	0.787998	-0.506803	chalcone synthase (naringenin-chalcone synthase) (testa 4 protein) (sp|P13114) ;supported by full-length cDNA: Ceres:38370.	GO:0016747|GO:0009058|GO:0009813|GO:0008152|GO:0003824|GO:0016210|GO:0016740|GO:0008415	rres130187.v1
AT1G64970	rres121578.v1_x_st	-3.79429	-1.92383	3.79429	down	0.779294	-1.14454	gamma-tocopherol methyltransferase almost identical to gamma-tocopherol methyltransferase GI:4106538 from [Arabidopsis thaliana];supported by full-length cDNA: Ceres:32143.	GO:0009536|GO:0008152|GO:0008168|GO:0050342|GO:0010189|GO:0016740|GO:0009507	rres121578.v1
AT4G14210	rres059961.v1_x_st	-2.00374	-1.0027	2.00374	down	0.712604	-0.290092	phytoene dehydrogenase precursor (phytoene desaturase) ; supported by cDNA: gi_14532765_gb_AY040007.1_	GO:0009536|GO:0016166|GO:0016117|GO:0016491|GO:0009941|GO:0016705|GO:0009509|GO:0055114|GO:0009507	rres059961.v1
AT2G39730	rres059988.v1_s_st	-2.29474	-1.19833	2.29474	down	0.945409	-0.252925	hypothetical protein ;supported by full-length cDNA: Ceres:7114.	GO:0005515|GO:0010287|GO:0009409|GO:0005618|GO:0009941|GO:0005634|GO:0005524|GO:0009535|GO:0009536|GO:0046863|GO:0010319|GO:0000166|GO:0043531|GO:0016020|GO:0009570|GO:0009579|GO:0009416|GO:0030234|GO:0048046|GO:0042742|GO:0009507	rres059988.v1
AT1G75750	rres101010.v1_st	-2.73033	-1.44907	2.73033	down	0.587556	-0.861518	unknown protein ;supported by full-length cDNA: Ceres:9435.	GO:0005515|GO:0009741|GO:0009505|GO:0009737|GO:0005576|GO:0009739|GO:0009826	rres101010.v1
	rres060387.v1_s_st	-2.81503	-1.49315	2.81503	down	0.492979	-1.00017	subtilase family protein		rres060387.v1
AT4G37870	rres123736.v1_x_st	-3.09998	-1.63226	3.09998	down	0.501801	-1.13046	phosphoenolpyruvate carboxykinase (ATP) -like protein ; supported by cDNA: gi_13937136_gb_AF372922.1_AF372922	GO:0005515|GO:0006094|GO:0005730|GO:0009817|GO:0005634|GO:0005524|GO:0016829|GO:0005829|GO:0005737|GO:0016020|GO:0004611|GO:0000166|GO:0004612|GO:0016301|GO:0016831|GO:0017076|GO:0016036|GO:0046686	rres123736.v1
AT4G18360	rres060593.v1_st	-2.28868	-1.19452	2.28868	down	0.021234	-1.17328	glycolate oxidase - like protein (S)-2-hydroxy-acid oxidase (EC 1.1.3.15), peroxisomal, Spinacia oleracea (spinach), PIR1:OXSPH; supported by cDNA: gi_15292936_gb_AY050902.1_	GO:0010181|GO:0005634|GO:0003824|GO:0022626|GO:0016020|GO:0009570|GO:0008891|GO:0008152|GO:0003973|GO:0009853|GO:0016491|GO:0048046|GO:0009854|GO:0009507|GO:0055114|GO:0005777	rres060593.v1
AT3G54660	rres060817.v1_x_st	-2.11898	-1.08337	2.11898	down	0.830773	-0.2526	Gluthatione reductase, chloroplast precursor ; supported by cDNA: gi_15451193_gb_AY054677.1_	GO:0050661|GO:0005507|GO:0050660|GO:0006749|GO:0005524|GO:0004362|GO:0005739|GO:0009536|GO:0005737|GO:0009570|GO:0016491|GO:0045454|GO:0009507|GO:0055114	rres060817.v1
AT5G17920	rres140100.v1_x_st	-6.73515	-2.75171	6.73515	down	0.644165	-2.10754	putative methionine synthase similar to cobalamin-independent methionine synthase GB:AAC50037 [Arabidopsis thaliana];supported by full-length cDNA: Ceres:111720.	GO:0009651|GO:0005886|GO:0005507|GO:0008168|GO:0008652|GO:0009086|GO:0010043|GO:0008705|GO:0046872|GO:0005829|GO:0005737|GO:0016020|GO:0009570|GO:0008270|GO:0003871|GO:0048046|GO:0046686|GO:0016740|GO:0005777|GO:0009507	rres140100.v1
AT1G80210	rres125476.v1_st	-2.48922	-1.31569	2.48922	down	1.03714	-0.278557	hypothetical protein predicted by genscan+	GO:0004843|GO:0031572|GO:0005634|GO:0045739|GO:0046872|GO:0006974|GO:0006302|GO:0070531|GO:0006281|GO:0070552|GO:0016787|GO:0070536|GO:0010212|GO:0070537|GO:0008233|GO:0004221|GO:0008237|GO:0016568|GO:0031593	rres125476.v1
AT1G31730	rres032721.v1_s_st	-2.14173	-1.09878	2.14173	down	1.05579	-0.0429888	epsilon-adaptin, putative similar to epsilon-adaptin GI:5689377 from [Homo sapiens]	GO:0005515|GO:0030126|GO:0005794|GO:0005488|GO:0005198|GO:0006810|GO:0016192|GO:0015031|GO:0006886|GO:0030117	rres032721.v1
AT5G43900	rres113091.v1_x_st	-2.04788	-1.03413	2.04788	down	0.700953	-0.33318	myosin heavy chain MYA2 (pir||S51824)	GO:0005515|GO:0005516|GO:0005794|GO:0003779|GO:0016459|GO:0005524|GO:0003774|GO:0000146|GO:0031941|GO:0016020|GO:0000139|GO:0000166|GO:0060001	rres113091.v1
AT2G18540	rres033448.v1_x_st	-2.00683	-1.00492	2.00683	down	0.946537	-0.0583808	putative vicilin storage protein (globulin-like)	GO:0016020|GO:0007275|GO:0016021	rres033448.v1
AT2G26060	rres136216.v1_st	-2.71724	-1.44214	2.71724	down	0.0260098	-1.41613	hypothetical protein predicted by grail;supported by full-length cDNA: Ceres:142426.	GO:0016226	rres136216.v1
AT3G48870	rres069403.v1_st	-2.18128	-1.12517	2.18128	down	1.03665	-0.0885217	clpC-like protein AtClpC - Arabidopsis thaliana, EMBL:AB022324	GO:0005515|GO:0009536|GO:0004518|GO:0017111|GO:0000166|GO:0006289|GO:0003677|GO:0005524|GO:0019538|GO:0009507	rres069403.v1
AT3G04120,AT1G13440	rres139805.v1_x_st	-2.11337	-1.07955	2.11337	down	0.494345	-0.585203	GAPC1 (GLYCERALDEHYDE-3-PHOSPHATE DEHYDROGENASE C SUBUNIT 1); glyceraldehyde-3-phosphate dehydrogenase (phosphorylating)/ glyceraldehyde-3-phosphate dehydrogenase	GO:0005737|GO:0008943|GO:0051287|GO:0005488|GO:0008152|GO:0016491|GO:0006006|GO:0004365|GO:0003824|GO:0006096|GO:0055114	rres139805.v1
AT1G70170	rres106565.v1_s_st	-8.9307	-3.15877	8.9307	down	1.43486	-1.72392	matrix metalloproteinase, putative similar to matrix metalloproteinase GI:7159629 from [Cucumis sativus]	GO:0031012|GO:0016787|GO:0008152|GO:0006508|GO:0008233|GO:0008270|GO:0031225|GO:0004222|GO:0046872|GO:0008237	rres106565.v1
AT5G01600	rres035448.v1_x_st	-2.75404	-1.46155	2.75404	down	0.149846	-1.3117	ferritin 1 precursor ;supported by full-length cDNA: Ceres:1100.	GO:0006879|GO:0004322|GO:0009536|GO:0005488|GO:0046914|GO:0016491|GO:0006826|GO:0046872|GO:0008199|GO:0055114|GO:0009507	rres035448.v1
AT5G10260	rres118631.v1_s_st	-2.5773	-1.36586	2.5773	down	1.10183	-0.264033	GTP-binding protein GTP-binding protein Rab6 - Nicotiana tabacum, EMBL:L29273	GO:0005515|GO:0005794|GO:0005886|GO:0007264|GO:0005624|GO:0005525|GO:0015031|GO:0016020|GO:0000139|GO:0000166|GO:0006810|GO:0016192|GO:0032940	rres118631.v1
AT1G45191	rres035901.v1_x_st	-2.02254	-1.01617	2.02254	down	0.697751	-0.318418	BGLU3 (BETA GLUCOSIDASE 2); catalytic/ cation binding / hydrolase, hydrolyzing O-glycosyl compounds	GO:0016787|GO:0043169|GO:0005975|GO:0016798|GO:0008152|GO:0003824|GO:0008422|GO:0004553	rres035901.v1
AT2G42740,AT5G45775,AT3G58700,AT4G18730	rres128633.v1_x_st	-2.52093	-1.33396	2.52093	down	1.33396	0	60S ribosomal protein L11 (RPL11D)	GO:0005622|GO:0005773|GO:0005737|GO:0003735|GO:0003723|GO:0030529|GO:0005730|GO:0005840|GO:0022625|GO:0019843|GO:0006412|GO:0009507	rres128633.v1
AT1G63640	rres129393.v1_s_st	-2.24264	-1.1652	2.24264	down	0.923431	-0.241766	kinesin-like protein C-terminal region is similar to C-term region of kinesin motor protein GB:AAB51397 (Mus musculus); contains Pfam profile: PF00225 Kinesin motor domain	GO:0005515|GO:0008017|GO:0003774|GO:0000166|GO:0005874|GO:0003777|GO:0005524|GO:0016887|GO:0007018	rres129393.v1
AT1G63970	rres129584.v1_st	-2.57303	-1.36347	2.57303	down	1.12807	-0.235398	unknown protein similar to hypothetical protein GB:BAA17466 [Synechocystis sp.]; supported by full-length cDNA: Ceres: 15758.	GO:0009536|GO:0009570|GO:0016117|GO:0008299|GO:0008685|GO:0015995|GO:0016114|GO:0016829|GO:0009507	rres129584.v1
AT3G54810	rres026839.v1_st	-3.17963	-1.66886	3.17963	down	0.0248833	-1.64397	putative protein GATA transcription factor 3, Arabidopsis thaliana, Y13650; supported by cDNA: gi_15724333_gb_AF412107.1_AF412107	GO:0043565|GO:0006355|GO:0009845|GO:0003700|GO:0007623|GO:0005634|GO:0008270|GO:0003677|GO:0046872|GO:0045449|GO:0006350	rres026839.v1
AT3G02120	rres132880.v1_s_st	-2.81754	-1.49443	2.81754	down	0.768052	-0.726382	Expressed protein ; supported by full-length cDNA: Ceres: 5806.		rres132880.v1
AT3G22600	rres133026.v1_s_st	-2.09025	-1.06368	2.09025	down	0.321625	-0.742051	unknown protein contains Pfam profile:PF00279 LTP:Plant lipid transfer protein family;supported by full-length cDNA: Ceres:19287.	GO:0006869|GO:0006810|GO:0008289	rres133026.v1
AT5G55940	rres036970.v1_x_st	-2.02733	-1.01958	2.02733	down	0.257696	-0.761882	unknown protein ;supported by full-length cDNA: Ceres:33108.	GO:0005783	rres036970.v1
AT5G38210	rres122207.v1_x_st	-2.92817	-1.55	2.92817	down	0.462848	-1.08715	protein kinase - like protein wall-associated kinase 4 (wak4), Arabidopsis thaliana, EMBL:ATH9695	GO:0004672|GO:0000166|GO:0005886|GO:0004674|GO:0016301|GO:0006468|GO:0005524|GO:0016740	rres122207.v1
AT4G16790	rres138336.v1_s_st	-4.23253	-2.08152	4.23253	down	0.236513	-1.84501	glycoprotein homolog ;supported by full-length cDNA: Ceres:255542.		rres138336.v1
AT3G28720	rres138358.v1_x_st	-2.01377	-1.0099	2.01377	down	0	-1.0099	hypothetical protein		rres138358.v1
AT5G49890	rres124636.v1_s_st	-3.19012	-1.67361	3.19012	down	1.67361	0	chloride channel (emb|CAA70310.1)	GO:0006821|GO:0005244|GO:0016020|GO:0005886|GO:0005247|GO:0006810|GO:0034707|GO:0016021|GO:0055085|GO:0005216|GO:0005254|GO:0006811	rres124636.v1
AT1G26640	rres038429.v1_s_st	-3.6029	-1.84916	3.6029	down	0.119576	-1.72958	unknown protein	GO:0016301|GO:0008652|GO:0016740	rres038429.v1
AT2G31955	rres038759.v1_x_st	-2.98622	-1.57832	2.98622	down	0.43834	-1.13998	molybdopterin synthase (CNX2) ;supported by full-length cDNA: Ceres:33192.///putative molybdopterin biosynthesis CNX2 protein identical to GB:Z48047	GO:0051539|GO:0000166|GO:0051536|GO:0006777|GO:0008152|GO:0019008|GO:0003824|GO:0005525|GO:0046872	rres038759.v1
AT3G10185	rres126577.v1_x_st	-2.34665	-1.2306	2.34665	down	0.601808	-0.628796		GO:0005576	rres126577.v1
AT4G17330	rres142359.v1_x_st	-2.72733	-1.44749	2.72733	down	0.130783	-1.31671	G2484-1 protein	GO:0003723	rres142359.v1
AT4G27830	rres127959.v1_st	-4.41158	-2.1413	4.41158	down	1.51153	-0.629763	putative beta-glucosidase beta-glucosidase BGQ60 precursor - barley, PIR2:A57512; supported by cDNA: gi_15982821_gb_AY057518.1_	GO:0005773|GO:0016787|GO:0043169|GO:0005975|GO:0016798|GO:0008152|GO:0003824|GO:0008422|GO:0004553	rres127959.v1
AT5G51100	rres039667.v1_x_st	-2.84713	-1.50951	2.84713	down	0.145789	-1.36372	putative protein contains similarity to iron-containing superoxide dismutase;supported by full-length cDNA: Ceres:126592.	GO:0009536|GO:0006801|GO:0016491|GO:0046872|GO:0004784|GO:0055114|GO:0009507	rres039667.v1
AT1G19450	rres039926.v1_x_st	-2.20046	-1.13781	2.20046	down	1.03088	-0.106924	integral membrane protein, putative similar to GB:U43629 from [Beta vulgaris] (Plant Physiol. 110 110 (2), 511-520 (1996)); supported by cDNA: gi_16648956_gb_AY059848.1_	GO:0005773|GO:0005215|GO:0016020|GO:0005886|GO:0022891|GO:0006810|GO:0008643|GO:0016021|GO:0055085	rres039926.v1
AT4G31700	rres131153.v1_x_st	-2.58586	-1.37065	2.58586	down	0.968589	-0.402056	ribosomal protein S6 - like ribosomal protein S6, Arabidopsis thaliana, PID:g2662469; supported by cDNA: gi_15292738_gb_AY050803.1_	GO:0005622|GO:0003735|GO:0016020|GO:0005886|GO:0022626|GO:0022627|GO:0030529|GO:0005730|GO:0005840|GO:0006412|GO:0040007|GO:0009507	rres131153.v1
AT2G37680	rres131938.v1_st	-2.20118	-1.13827	2.20118	down	0.597443	-0.540832	hypothetical protein predicted by genefinder		rres131938.v1
AT5G26000	rres134640.v1_x_st	-2.81083	-1.491	2.81083	down	1.491	0	myrosinase TGG2 ; supported by cDNA: gi_13507564_gb_AF360348.1_AF360348	GO:0005773|GO:0016787|GO:0043169|GO:0005975|GO:0016798|GO:0008152|GO:0019137|GO:0003824|GO:0046872|GO:0004553	rres134640.v1
AT1G26550	rres135180.v1_s_st	-2.29882	-1.2009	2.29882	down	0.214656	-0.98624	unknown protein contains similarity to peptidyl-prolyl cis/trans isomerase GB:AAC62692 GI:3599386 from [Cenarchaeum symbiosum];supported by full-length cDNA: Ceres:14278.	GO:0016020|GO:0005886|GO:0006457|GO:0003755|GO:0016853|GO:0015031	rres135180.v1
AT5G11880	rres136528.v1_x_st	-2.09186	-1.06479	2.09186	down	1.06479	0	putative diaminopimelate decarboxylase similar to diaminopimelate decarboxylase GB:CAB62550 from [Arabidopsis thaliana];supported by full-length cDNA: Ceres:6579.	GO:0009536|GO:0009085|GO:0016831|GO:0008652|GO:0008836|GO:0003824|GO:0009089|GO:0016829|GO:0009507	rres136528.v1
AT5G44100	rres115940.v1_x_st	-2.34066	-1.22692	2.34066	down	0.214413	-1.0125	putative protein kinase, ADK1 dual specificity kinase 1; Location of ESTs 184A2XP 3', gb|AA651408 and est 184A2T7, gb|H37603. 99%+ identity with arabidopsis cDNA gb|U48779, alignment with this cDNA gives alternate splicing with eleventh exon becoming last exon and the last nucleotide	GO:0005737|GO:0004672|GO:0000166|GO:0016301|GO:0004674|GO:0006468|GO:0005524|GO:0009506|GO:0016740	rres115940.v1
AT5G65460	rres046153.v1_x_st	-2.34864	-1.23182	2.34864	down	0.490015	-0.741808	putative protein contains similarity to kinesin heavy chain	GO:0008017|GO:0005515|GO:0009524|GO:0005886|GO:0005694|GO:0009504|GO:0005874|GO:0005819|GO:0005634|GO:0009941|GO:0003777|GO:0009903|GO:0005524|GO:0005829|GO:0009904|GO:0000910|GO:0005737|GO:0003774|GO:0000166|GO:0016020|GO:0005856|GO:0000913|GO:0007018	rres046153.v1
AT2G30700	rres042293.v1_x_st	-2.12981	-1.09072	2.12981	down	0.796688	-0.294036	unknown protein	GO:0016020|GO:0005886|GO:0031225|GO:0046658	rres042293.v1
AT2G36230	rres042503.v1_x_st	-2.32014	-1.21421	2.32014	down	0	-1.21421	phosphoribosylformimino-5-aminoimidazole carboxamide ribotide isomerase identical to AB006139;supported by full-length cDNA: Ceres:2813.	GO:0009536|GO:0008152|GO:0003949|GO:0008652|GO:0016853|GO:0003824|GO:0000105|GO:0009507	rres042503.v1
AT1G26640	rres117246.v1_st	-5.67355	-2.50425	5.67355	down	0.195591	-2.30866	unknown protein	GO:0016301|GO:0008652|GO:0016740	rres117246.v1
AT1G16880	rres117248.v1_st	-2.27536	-1.1861	2.27536	down	0.671915	-0.514181	unknown protein ; supported by cDNA: gi_14423501_gb_AF386988.1_AF386988	GO:0009536|GO:0009507	rres117248.v1
AT1G07135	rres142445.v1_x_st	-2.03376	-1.02415	2.03376	down	0.814133	-0.210016	unknown protein	GO:0031225	rres142445.v1
AT3G26580	rres107457.v1_st	-2.08967	-1.06328	2.08967	down	0.823201	-0.240077	unknown protein	GO:0005488	rres107457.v1
AT4G23100	rres044414.v1_x_st	-2.437	-1.2851	2.437	down	0.975813	-0.309291	gamma-glutamylcysteine synthetase ; supported by cDNA: gi_15912188_gb_AY056372.1_	GO:0009536|GO:0000166|GO:0004357|GO:0006750|GO:0016874|GO:0005524|GO:0009507	rres044414.v1
AT1G08130	rres121910.v1_s_st	-3.67176	-1.87647	3.67176	down	0.299045	-1.57743	ligase I, putative similar to ligase I GI:1161303 from [Xenopus laevis]	GO:0016874|GO:0005634|GO:0006310|GO:0003910|GO:0003677|GO:0005524|GO:0046872|GO:0006974|GO:0006260|GO:0005739|GO:0007049|GO:0006281|GO:0000166|GO:0051301	rres121910.v1
AT4G27090	rres133907.v1_x_st	-2.01133	-1.00815	2.01133	down	0.630772	-0.377378	ribosomal protein L14 -like protein ribosomal protein L14 - Human,PIR3:JC5954; supported by cDNA: gi_14190382_gb_AF378869.1_AF378869	GO:0005622|GO:0005773|GO:0003735|GO:0005886|GO:0022626|GO:0005783|GO:0030529|GO:0005730|GO:0005840|GO:0022625|GO:0006412|GO:0009507	rres133907.v1
AT5G12860	rres101468.v1_st	-2.4142	-1.27154	2.4142	down	0.902791	-0.368753	2-oxoglutarate/malate translocator precursor -like protein 2-oxoglutarate/malate translocator precursor, spinach, SWISSPROT:SOT1_SPIOL; supported by cDNA: gi_13877586_gb_AF370494.1_AF370494	GO:0009536|GO:0005215|GO:0016020|GO:0009706|GO:0006810|GO:0016021|GO:0006814|GO:0055085|GO:0009528|GO:0009507	rres101468.v1
AT4G16490	rres102162.v1_s_st	-2.79819	-1.4845	2.79819	down	0.498767	-0.985729	hypothetical protein ; supported by cDNA: gi_15292862_gb_AY050865.1_	GO:0004842|GO:0016567|GO:0005488|GO:0016874|GO:0000151	rres102162.v1
AT2G40410	rres107678.v1_x_st	-3.02392	-1.59642	3.02392	down	0.337728	-1.25869	hypothetical protein predicted by genscan and genefinder	GO:0004518|GO:0004519|GO:0016787|GO:0016788|GO:0003676	rres107678.v1
AT5G26570	rres137777.v1_s_st	-2.31817	-1.21299	2.31817	down	1.15726	-0.0557238	putative protein pyruvate water dikinase, Archaeoglobus fulgidus, PIR:F69338	GO:0005975|GO:0019200|GO:0003824|GO:0005524|GO:0046872|GO:0009536|GO:0016310|GO:0046777|GO:0000166|GO:0016301|GO:0051752|GO:0009570|GO:0005982|GO:0030246|GO:0005983|GO:0016740|GO:0009507	rres137777.v1
AT5G13640	rres103264.v1_st	-2.04442	-1.03169	2.04442	down	0.564085	-0.46761	putative protein contains similarity to unknown protein (ref|NP_014405.1); supported by cDNA: gi_15450694_gb_AY052715.1_	GO:0006629|GO:0016020|GO:0005783|GO:0019915|GO:0004607|GO:0005789|GO:0019432|GO:0016021|GO:0046027|GO:0016740|GO:0008415|GO:0046339	rres103264.v1
AT5G38410	rres125441.v1_x_st	-2.08378	-1.0592	2.08378	down	0.507326	-0.551878	ribulose-bisphosphate carboxylase small unit, putative similar to ribulose-bisphosphate carboxylase small unit GI:406726 from (Brassica napus); supported by cDNA: gi_11762169_gb_AF325011.1_AF325011	GO:0004497|GO:0009536|GO:0015979|GO:0015977|GO:0009853|GO:0016491|GO:0016984|GO:0019253|GO:0016829|GO:0055114|GO:0009507	rres125441.v1
AT5G39970	rres126816.v1_st	-3.63709	-1.86279	3.63709	down	0.773726	-1.08906	putative protein tail-specific thyroid hormone up-regulated - Xenopus laevis, EMBL:U37373	GO:0016020|GO:0005886|GO:0016491|GO:0031225|GO:0003824|GO:0046658|GO:0055114	rres126816.v1
AT5G01600	rres129007.v1_x_st	-2.41534	-1.27223	2.41534	down	0.374839	-0.897387	ferritin 1 precursor ;supported by full-length cDNA: Ceres:1100.	GO:0006879|GO:0004322|GO:0009536|GO:0005488|GO:0046914|GO:0016491|GO:0006826|GO:0046872|GO:0008199|GO:0055114|GO:0009507	rres129007.v1
AT1G52370	rres129129.v1_x_st	-2.11858	-1.0831	2.11858	down	0.0895968	-0.993499	Expressed protein ; supported by full-length cDNA: Ceres: 18360.	GO:0005622|GO:0003735|GO:0003723|GO:0030529|GO:0005840|GO:0015934|GO:0019843|GO:0006412	rres129129.v1
AT2G41050	rres063537.v1_st	-2.1919	-1.13218	2.1919	down	0.00591826	-1.12627	hypothetical protein predicted by genscan	GO:0005739|GO:0031966|GO:0016020|GO:0016021	rres063537.v1
AT3G25520	rres047276.v1_x_st	-2.17911	-1.12374	2.17911	down	0.684013	-0.439728	ribosomal protein, putative similar to 60S ribosomal protein L5 GB:P49625 from [Oryza sativa];supported by full-length cDNA: Ceres:32753.	GO:0005773|GO:0003735|GO:0005886|GO:0008283|GO:0003723|GO:0009965|GO:0005730|GO:0009955|GO:0005634|GO:0019843|GO:0006412|GO:0006913|GO:0005622|GO:0005737|GO:0016020|GO:0022626|GO:0030529|GO:0005840|GO:0008097|GO:0022625|GO:0010015|GO:0009507	rres047276.v1
	rres019894.v1_st	-2.96065	-1.56591	2.96065	down	1.16181	-0.404101			rres019894.v1
	rres130595.v1_x_st	-2.03925	-1.02804	2.03925	down	0.524162	-0.503874			rres130595.v1
AT1G56050	rres065098.v1_x_st	-2.66145	-1.41221	2.66145	down	1.27433	-0.137883	GTP-binding protein, putative similar to GTP-binding protein GB:AAF31009 GI:6899606 from [Ureaplasma urealyticum]	GO:0005622|GO:0000166|GO:0005525|GO:0046872	rres065098.v1
AT3G61190	rres047880.v1_s_st	-2.03707	-1.0265	2.03707	down	0.120208	-0.906287	putative protein hypothetical protein F4I18.26 - Arabidopsis thaliana, PIR:T02471;supported by full-length cDNA: Ceres:30454.		rres047880.v1
AT4G12720	rres113605.v1_x_st	-3.9461	-1.98043	3.9461	down	1.89695	-0.0834773	growth factor like protein antisense basic fibroblast growth factor GFG - Rattus norvegicus, PID:g1518635;supported by full-length cDNA: Ceres:148575.	GO:0017110|GO:0009651|GO:0010193|GO:0006950|GO:0042803|GO:0046872|GO:0009626|GO:0005829|GO:0070212|GO:0009870|GO:0051287|GO:0047631|GO:0016787|GO:0000210|GO:0006979|GO:0042742	rres113605.v1
AT3G48110	rres068791.v1_st	-2.01595	-1.01146	2.01595	down	0.699816	-0.311645	glycine--tRNA ligase precursor, chloroplast (edd1)	GO:0016874|GO:0005524|GO:0006412|GO:0009793|GO:0006426|GO:0004812|GO:0004820|GO:0045995|GO:0005739|GO:0009536|GO:0005737|GO:0000166|GO:0009570|GO:0046983|GO:0009507	rres068791.v1
	rres008630.v1_x_st	-2.04895	-1.03489	2.04895	down	0.175074	-0.859811			rres008630.v1
	rres109173.v1_s_st	-2.01927	-1.01383	2.01927	down	0.936116	-0.0777144			rres109173.v1
AT2G25970	rres049448.v1_st	-2.57866	-1.36662	2.57866	down	0	-1.36662	unknown protein	GO:0006397|GO:0005515|GO:0008380|GO:0005737|GO:0003723|GO:0006810|GO:0005634|GO:0051028|GO:0003677|GO:0045449|GO:0006350	rres049448.v1
AT5G63520	rres115980.v1_st	-2.16401	-1.11371	2.16401	down	0.0580381	-1.05567	putative protein similar to unknown protein (pir||S76033)		rres115980.v1
AT4G02740	rres116067.v1_st	-3.59922	-1.84768	3.59922	down	0.597153	-1.25053	hypothetical protein	GO:0005515|GO:0005634	rres116067.v1
AT2G28290	rres050031.v1_x_st	-2.02288	-1.01641	2.02288	down	0.629275	-0.387138	putative SNF2 subfamily transcription regulator	GO:0005515|GO:0006368|GO:0005634|GO:0006302|GO:0007059|GO:0000166|GO:0000086|GO:0007010|GO:0070577|GO:0016887|GO:0045449|GO:0008094|GO:0016586|GO:0043044|GO:0004386|GO:0031055|GO:0006337|GO:0003676|GO:0005524|GO:0003677|GO:0006350|GO:0007049|GO:0007126|GO:0016787|GO:0000775|GO:0016568	rres050031.v1
AT2G05120	rres050411.v1_s_st	-2.83277	-1.50221	2.83277	down	1.04707	-0.45514	unknown protein	GO:0005515	rres050411.v1
AT1G55365	rres073181.v1_st	-4.21773	-2.07647	4.21773	down	0.336683	-1.73978	unknown protein		rres073181.v1
AT5G08280	rres073711.v1_st	-2.03738	-1.02672	2.03738	down	0.693848	-0.332869	hydroxymethylbilane synthase ;supported by full-length cDNA: Ceres:3051.	GO:0018160|GO:0009536|GO:0006779|GO:0009570|GO:0009941|GO:0033014|GO:0015995|GO:0048046|GO:0004418|GO:0042742|GO:0016740|GO:0009507	rres073711.v1
AT3G59360	rres050790.v1_st	-3.08857	-1.62694	3.08857	down	1.20659	-0.420345	transporter-like protein UDP-galactose transport protein homolog - Schizosaccharomyces pombe, PIR:T43506; supported by cDNA: gi_13430657_gb_AF360241.1_AF360241	GO:0005794|GO:0016020|GO:0000139|GO:0006810|GO:0008643|GO:0005351|GO:0016021	rres050790.v1
AT4G33140	rres051056.v1_x_st	-5.39859	-2.43258	5.39859	down	0.649117	-1.78347	hypothetical protein ; supported by cDNA: gi_15982924_gb_AY057570.1_		rres051056.v1
AT1G72050	rres108343.v1_x_st	-2.46855	-1.30366	2.46855	down	1.09887	-0.204794	C2H2-type zinc finger protein, putative contains multiple zinc finger domains: PF00096: Zinc finger, C2H2 type; supported by cDNA: gi_15809914_gb_AY054225.1_	GO:0005515|GO:0003700|GO:0003723|GO:0009303|GO:0005730|GO:0005634|GO:0003709|GO:0003676|GO:0003677|GO:0006383|GO:0046872|GO:0006350|GO:0005622|GO:0080084|GO:0005737|GO:0008270|GO:0008097|GO:0045449	rres108343.v1
	rres075936.v1_s_st	-2.2391	-1.16292	2.2391	down	0.568336	-0.594581			rres075936.v1
AT4G23160	rres132133.v1_s_st	-2.24538	-1.16696	2.24538	down	1.16696	0	serine threonine kinase - like protein KI domain interacting kinase 1 (KIK1), Zea mays; supported by cDNA: gi_13506746_gb_AF224706.1_AF224706	GO:0016779|GO:0015074|GO:0003676|GO:0003677|GO:0046872|GO:0004518|GO:0004519|GO:0016787|GO:0003964|GO:0008233|GO:0008270|GO:0004190|GO:0016740	rres132133.v1
AT1G06645	rres122245.v1_s_st	-7.29494	-2.8669	7.29494	down	0.164341	-2.70255	oxidoreductase, 2OG-Fe(II) oxygenase family protein	GO:0016491|GO:0046872|GO:0055114	rres122245.v1
	rres122295.v1_st	-2.00657	-1.00473	2.00657	down	0.0811055	-0.923625		GO:0015074|GO:0008270|GO:0003676|GO:0003677	rres122295.v1
AT1G31730	rres122714.v1_st	-2.03872	-1.02766	2.03872	down	0.18137	-0.846292	epsilon-adaptin, putative similar to epsilon-adaptin GI:5689377 from [Homo sapiens]	GO:0005515|GO:0030126|GO:0005794|GO:0005488|GO:0005198|GO:0006810|GO:0016192|GO:0015031|GO:0006886|GO:0030117	rres122714.v1
AT4G31480	rres045700.v1_st	-2.84083	-1.50631	2.84083	down	0.312338	-1.19397	putative protein bcop gene product - Drosophila melanogaster,PID:g472343	GO:0005515|GO:0030126|GO:0005794|GO:0031410|GO:0015031|GO:0006886|GO:0030117|GO:0005737|GO:0030663|GO:0016020|GO:0000139|GO:0005198|GO:0005488|GO:0006810|GO:0016192	rres045700.v1
	rres124473.v1_s_st	-2.73755	-1.45289	2.73755	down	0.255785	-1.1971	calmodulin-binding protein		rres124473.v1
AT3G62910	rres053377.v1_x_st	-2.09758	-1.06873	2.09758	down	0.82146	-0.247265	translation releasing factor RF-1 -like protein translation releasing factor RF-1, Synechocystis sp., PIR:S76914	GO:0005737|GO:0016149|GO:0006415|GO:0006412|GO:0003747	rres053377.v1
	rres018835.v1_s_st	-2.15214	-1.10577	2.15214	down	0.0552504	-1.05052			rres018835.v1
AT5G58540	rres111073.v1_s_st	-2.81024	-1.49069	2.81024	down	1.143	-0.347697	putative protein serine/threonine-specific protein kinase NPK15, Nicotiana tabacum, PIR:S52578	GO:0005515|GO:0004672|GO:0016020|GO:0000166|GO:0016301|GO:0004674|GO:0048765|GO:0004872|GO:0006468|GO:0016021|GO:0005524|GO:0016740	rres111073.v1
	rres107340.v1_st	-2.02357	-1.0169	2.02357	down	0.149785	-0.867118			rres107340.v1
AT4G24810	rres113445.v1_st	-3.0375	-1.60289	3.0375	down	0.22945	-1.37344	putative protein various predicted ABC-type transport proteins	GO:0004672|GO:0000166|GO:0004674|GO:0016301|GO:0005576|GO:0006468|GO:0005524|GO:0016740|GO:0009507	rres113445.v1
AT2G20360	rres114456.v1_st	-2.38485	-1.2539	2.38485	down	0.252631	-1.00127	putative NADH-ubiquinone oxireductase ;supported by full-length cDNA: Ceres:20429.	GO:0005739|GO:0050662|GO:0005488|GO:0005759|GO:0008152|GO:0070469|GO:0006810|GO:0008831|GO:0003824|GO:0022900|GO:0044237|GO:0045226	rres114456.v1
AT3G50830	rres136799.v1_s_st	-2.36595	-1.24242	2.36595	down	1.24242	0	putative cold acclimation protein cold acclimation protein WCOR413 - wheat, PIR2:T06810; supported by cDNA: gi_10121842_gb_AF283005.1_AF283005	GO:0005886|GO:0006950	rres136799.v1
AT4G18100	rres138346.v1_x_st	-2.31238	-1.20938	2.31238	down	0.869231	-0.340145	ribosomal protein L32 -like protein ribosomal protein L32, human, PIR1:R5HU32; supported by full-length cDNA: Ceres: 271605.	GO:0005622|GO:0003735|GO:0022626|GO:0030529|GO:0005730|GO:0005840|GO:0022625|GO:0006412	rres138346.v1
AT3G56910	rres057048.v1_x_st	-2.24582	-1.16724	2.24582	down	0.806099	-0.361146	ribosomal protein, chloroplast ribosomal protein PsCL18 precursor, chloroplast - Pisum sativum, PIR:R5PM18; supported by cDNA: gi_14596188_gb_AY042882.1_	GO:0009535|GO:0009536|GO:0030529|GO:0005840|GO:0009579|GO:0009941|GO:0009507	rres057048.v1
AT2G35620	rres093022.v1_s_st	-2.14128	-1.09847	2.14128	down	1.0783	-0.0201771	putative receptor-like protein kinase	GO:0005515|GO:0005886|GO:0005524|GO:0009826|GO:0009664|GO:0004672|GO:0016020|GO:0000166|GO:0016301|GO:0004674|GO:0004872|GO:0006468|GO:0016021|GO:0004714|GO:0016740	rres093022.v1
AT2G17695	rres025485.v1_x_st	-2.3787	-1.25017	2.3787	down	1.10981	-0.140359		GO:0009507	rres025485.v1
AT5G47820	rres057693.v1_x_st	-4.01255	-2.00452	4.01255	down	0.284015	-1.72051	kinesin-like protein	GO:0010215|GO:0003774|GO:0005737|GO:0000166|GO:0005874|GO:0003777|GO:0005524|GO:0007018	rres057693.v1
AT1G71500	rres141728.v1_st	-2.41145	-1.2699	2.41145	down	0.889655	-0.380248	unknown protein ;supported by full-length cDNA: Ceres:33022.	GO:0009535|GO:0051537|GO:0016491|GO:0009941|GO:0055114|GO:0009507	rres141728.v1
AT1G19330	rres142131.v1_st	-2.38702	-1.25521	2.38702	down	0.800071	-0.45514	unknown protein ; supported by full-length cDNA: Ceres: 4026.		rres142131.v1
AT1G07705	rres142358.v1_s_st	-2.0201	-1.01443	2.0201	down	0.768672	-0.245755	unknown protein	GO:0005515|GO:0005737|GO:0030528|GO:0006358|GO:0005634|GO:0016455|GO:0045449|GO:0006350	rres142358.v1
AT3G18600	rres096493.v1_s_st	-2.71987	-1.44354	2.71987	down	0.882332	-0.561206	DEAD box helicase protein, putative similar to DEAD box helicase protein GB:NP_006764 from [Homo sapiens], contains Pfam profile: PF00270 DEAD/DEAH box helicase	GO:0008026|GO:0016787|GO:0000166|GO:0003723|GO:0005730|GO:0004386|GO:0003676|GO:0005524	rres096493.v1
AT5G27350	rres119449.v1_x_st	-3.64493	-1.86589	3.64493	down	0.257521	-1.60837	sugar transporter-like protein putative sugar transporter (SUGTL2) - Arabidopsis thaliana, EMBL:AJ249968; supported by cDNA: gi_15294181_gb_AF410282.1_AF410282	GO:0005215|GO:0016020|GO:0022891|GO:0006810|GO:0008643|GO:0016021|GO:0009624|GO:0055085	rres119449.v1
AT3G10840	rres096769.v1_st	-2.38396	-1.25336	2.38396	down	0.53855	-0.714813	putative alpha/beta hydrolase contains Pfam profile: PF00561 alpha/beta hydrolase fold; predicted by genscan	GO:0016787	rres096769.v1
AT5G49520	rres119603.v1_st	-2.02853	-1.02043	2.02853	down	0.531116	-0.489316	putative protein contains similarity to WRKY-type DNA-binding protein	GO:0043565|GO:0009617|GO:0010200|GO:0003700|GO:0016563|GO:0005634|GO:0003677|GO:0042742|GO:0045449|GO:0006350	rres119603.v1
AT1G65540	rres130200.v1_s_st	-2.05947	-1.04227	2.05947	down	0.0890472	-0.953224	hypothetical protein contains similarity to caltractin GI:3688162 from [Arabidopsis thaliana]///hypothetical protein similar to hypothetical protein GI:7019676 from [Arabidopsis thaliana]	GO:0005515|GO:0005739|GO:0016020|GO:0005509|GO:0005743|GO:0016021|GO:0042407	rres130200.v1
AT5G54160	rres097439.v1_x_st	-3.44011	-1.78245	3.44011	down	1.00778	-0.774669	O-methyltransferase ;supported by full-length cDNA: Ceres:33790.	GO:0005515|GO:0030755|GO:0005886|GO:0008168|GO:0005634|GO:0051555|GO:0047763|GO:0008171|GO:0009809|GO:0005737|GO:0046983|GO:0033799|GO:0016740	rres097439.v1
AT1G19570	rres059185.v1_x_st	-2.00524	-1.00378	2.00524	down	0.471407	-0.53237	GSH-dependent dehydroascorbate reductase 1, putative similar to GB:BAA90672 from [Oryza sativa]; supported by full-length cDNA: Ceres: 15122.	GO:0005773|GO:0005244|GO:0005886|GO:0005507|GO:0010731|GO:0010193|GO:0043903|GO:0009610|GO:0006952|GO:0045174|GO:0004364|GO:0010043|GO:0005739|GO:0005737|GO:0016020|GO:0009753|GO:0009570|GO:0006810|GO:0048046|GO:0005216|GO:0016740|GO:0009507|GO:0005777|GO:0006811	rres059185.v1
AT3G55030	rres132098.v1_x_st	-3.34899	-1.74373	3.34899	down	0.777128	-0.966599	phosphatidylglycerophosphate synthase - like protein phosphatidylglycerophosphate synthase, Pseudomonas fluorescens, EMBL:L29642 contains non-consensus CG acceptor splice site at exon 4	GO:0016780|GO:0016020|GO:0005886|GO:0008654|GO:0016021|GO:0008444|GO:0016740	rres132098.v1
AT3G28460	rres132864.v1_st	-2.13227	-1.09239	2.13227	down	0.574721	-0.517671	unknown protein	GO:0006364|GO:0008168|GO:0016740	rres132864.v1
AT2G24050	rres132895.v1_x_st	-2.06396	-1.04542	2.06396	down	0.978563	-0.0668544	putative eukaryotic initiation factor 4, eIF4	GO:0005515|GO:0016070|GO:0005488|GO:0003723|GO:0003743|GO:0006412	rres132895.v1
AT1G26850	rres059933.v1_st	-2.51433	-1.33017	2.51433	down	0.490071	-0.840101	unknown protein Location of ESTs 108M14T7, gb|T41823 and 108M14XP 3', gb|AA395002; supported by cDNA: gi_14335101_gb_AY037230.1_	GO:0005794|GO:0016020|GO:0000139|GO:0008168|GO:0016021|GO:0016740	rres059933.v1
AT3G15450	rres101150.v1_x_st	-2.06144	-1.04365	2.06144	down	0.438081	-0.60557	unknown protein very similar to unknown protein GB:AAC39468 from [Arabidopsis thaliana]; supported by cDNA: gi_14335087_gb_AY037223.1_		rres101150.v1
AT5G14460	rres123843.v1_st	-2.09771	-1.06881	2.09771	down	0.65767	-0.411145	tRNA synthase - like protein tRNA pseudouridine synthase, Flavobacterium johnsoniae, EMBL:AF169967	GO:0009982|GO:0006396|GO:0003723|GO:0009451|GO:0016853|GO:0001522|GO:0008033	rres123843.v1
AT1G20510	rres137471.v1_x_st	-2.03699	-1.02644	2.03699	down	0.40549	-0.620945	hypothetical protein ; supported by cDNA: gi_13430675_gb_AF360250.1_AF360250	GO:0000166|GO:0016874|GO:0008152|GO:0009611|GO:0009695|GO:0003824|GO:0005524|GO:0005777	rres137471.v1
AT4G28400	rres124148.v1_st	-2.02816	-1.02017	2.02816	down	0.300044	-0.720126	protein phosphatase 2C-like protein protein phosphatase 2C-fission yeast, PIR2:S54297; supported by cDNA: gi_16604584_gb_AY059737.1_	GO:0016787|GO:0004721|GO:0003824|GO:0046872	rres124148.v1
AT4G30090	rres124422.v1_s_st	-2.19973	-1.13732	2.19973	down	0.559123	-0.578201	putative protein hypothetical protein - Arabidopsis thaliana, PID:g4337210		rres124422.v1
AT1G19870	rres138529.v1_s_st	-2.47047	-1.30479	2.47047	down	0.403082	-0.901705	hypothetical protein contains Pfam profile: PF00612 IQ calmodulin-binding motif	GO:0005886|GO:0005634|GO:0009941|GO:0005829	rres138529.v1
	rres139705.v1_x_st	-2.30383	-1.20403	2.30383	down	0.366328	-0.837706	endonuclease/exonuclease/phosphatase family protein / calcium-binding EF hand family protein		rres139705.v1
AT1G56050	rres104445.v1_st	-2.47896	-1.30973	2.47896	down	0.563309	-0.746424	GTP-binding protein, putative similar to GTP-binding protein GB:AAF31009 GI:6899606 from [Ureaplasma urealyticum]	GO:0005622|GO:0000166|GO:0005525|GO:0046872	rres104445.v1
